# Supplementary material for: Systematic and Narrative Review of the Mediating Role of Personal Relationships Between Mental Health and Nutrition
Source: Nutrients. 2025 Jul 14;17(14):2318. doi: 10.3390/nu17142318 (PMC12300011; doi:10.3390/nu17142318)
Supplement: Supplementary file 1 [file nutrients-17-02318-s001.zip]

Archive with 4 entries (4 files):
- Complementary material_ bias study according to JBI. Nutrients.pdf
- Complementary material_ Characteristics of the included articles.pdf
- nutrients-3722149 - PRISMA Checklist. Nutrients.pdf
- nutrients-3722149-supplementary-Search Strategies..pdf
